# Supplementary material for: Is the non-identity problem relevant to public health and policy? An online survey
Source: BMC Med Ethics. 2019 Jul 5;20:46. doi: 10.1186/s12910-019-0379-5 (PMC6612186; doi:10.1186/s12910-019-0379-5)
Supplement: Supplementary file 2 — Statistical analyses. (SPS 9 kb) [file 12910_2019_379_MOESM2_ESM.sps]

* Encoding: UTF-8.
*DATA CLEANING

*cleared all rows with missing PreLikert response

*SELECT ONLY PEOPLE WHO PREFER CONTRACEPTION FOR AVOIDING ZIKA

USE ALL.
COMPUTE filter_$=(PreLikert=1 OR PreLikert=2 OR PreLikert=3).
VARIABLE LABELS filter_$ 'PreLikert=1 OR PreLikert=2 OR PreLikert=3 (FILTER)'.
VALUE LABELS filter_$ 0 'Not Selected' 1 'Selected'.
FORMATS filter_$ (f1.0).
FILTER BY filter_$.
EXECUTE.


*t-test: do people who give reason 1 for C>M differ in their willingness to pay from people who do not give this reason?

T-TEST GROUPS=@1CgtM(0 1)
  /MISSING=ANALYSIS
  /VARIABLES=CgtMsliderpre_1
  /CRITERIA=CI(.95).

*t-test: do people who give reason 2 for C>M differ in their willingness to pay from people who do not give this reason?

T-TEST GROUPS=@2CgtM(0 1)
  /MISSING=ANALYSIS
  /VARIABLES=CgtMsliderpre_1
  /CRITERIA=CI(.95).

*t-test: do people who give reason 3 for C>M differ in their willingness to pay from people who do not give this reason?

T-TEST GROUPS=@3CgtM(0 1)
  /MISSING=ANALYSIS
  /VARIABLES=CgtMsliderpre_1
  /CRITERIA=CI(.95).


*t-test: do people who give reason 4 for C>M differ in their willingness to pay from people who do not give this reason?

T-TEST GROUPS=@4CgtM(0 1)
  /MISSING=ANALYSIS
  /VARIABLES=CgtMsliderpre_1
  /CRITERIA=CI(.95).


*t-test: do people who give reason 5 for C>M differ in their willingness to pay from people who do not give this reason?

T-TEST GROUPS=@5CgtM(0 1)
  /MISSING=ANALYSIS
  /VARIABLES=CgtMsliderpre_1
  /CRITERIA=CI(.95).

*t-test: do people who give reason 6 for C>M differ in their willingness to pay from people who do not give this reason?

T-TEST GROUPS=@6CgtM(0 1)
  /MISSING=ANALYSIS
  /VARIABLES=CgtMsliderpre_1
  /CRITERIA=CI(.95).

*t-test: do people who give reason 7 for C>M differ in their willingness to pay from people who do not give this reason?

T-TEST GROUPS=@7CgtM(0 1)
  /MISSING=ANALYSIS
  /VARIABLES=CgtMsliderpre_1
  /CRITERIA=CI(.95).

*t-test: do people who give reason 8 for C>M differ in their willingness to pay from people who do not give this reason?

T-TEST GROUPS=@8CgtM(0 1)
  /MISSING=ANALYSIS
  /VARIABLES=CgtMsliderpre_1
  /CRITERIA=CI(.95).

*t-test: do people who give reason 9 for C>M differ in their willingness to pay from people who do not give this reason?

T-TEST GROUPS=@9CgtM(0 1)
  /MISSING=ANALYSIS
  /VARIABLES=CgtMsliderpre_1
  /CRITERIA=CI(.95).

*t-test: do people who give reason 10 for C>M differ in their willingness to pay from people who do not give this reason?

T-TEST GROUPS=@10CgtM(0 1)
  /MISSING=ANALYSIS
  /VARIABLES=CgtMsliderpre_1
  /CRITERIA=CI(.95).


*create new variable that recodes missing values in "always prefer contraception" to 2 (so that 1 = never willing to pay)

COMPUTE CgtMalwayspre_RECODED=2.
EXECUTE.

IF  (CgtMalwayspre=1) CgtMalwayspre_RECODED=1.
EXECUTE.


*how many people would always prefer contraception to mosquito repellant?

FREQUENCIES VARIABLES=CgtMalwayspre_RECODED
  /ORDER=ANALYSIS.

LOGISTIC REGRESSION VARIABLES CgtMalwayspre_RECODED
  /METHOD=ENTER @1CgtM @2CgtM @3CgtM @4CgtM @5CgtM @6CgtM @7CgtM @8CgtM @9CgtM @10CgtM 
  /CRITERIA=PIN(.05) POUT(.10) ITERATE(20) CUT(.5).
  /SAVE=PRED
  /CLASSPLOT
  /CASEWISE OUTLIER(2)
  /PRINT=GOODFIT CI(95)
  /CRITERIA=PIN(0.05) POUT(0.10) ITERATE(20) CUT(0.5).

*frequencies for not willing to pay, reasons 10, 4 and 5

CROSSTABS
  /TABLES=@3CgtM @5CgtM BY CgtMalwayspre_RECODED
  /FORMAT=AVALUE TABLES
  /CELLS=COUNT
  /COUNT ROUND CELL.


*SELECT ONLY PEOPLE WHO PREFER MOSQUITO REPELLANT FOR AVOIDING ZIKA

USE ALL.
COMPUTE filter_$=(PreLikert=5 OR PreLikert=6 OR PreLikert=7).
VARIABLE LABELS filter_$ 'PreLikert=5 OR PreLikert=6 OR PreLikert=7 (FILTER)'.
VALUE LABELS filter_$ 0 'Not Selected' 1 'Selected'.
FORMATS filter_$ (f1.0).
FILTER BY filter_$.
EXECUTE.

UNIANOVA MgtCsliderpre_1 BY @1MgtC @2MgtC @3MgtC @4MgtC @5MgtC @6MgtC @7MgtC @8MgtC @9MgtC @10MgtC 
    @11MgtC @12MgtC @13MgtC @14MgtC @15MgtC @16MgtC @17MgtC
  /METHOD=SSTYPE(3)
  /INTERCEPT=INCLUDE
  /POSTHOC=@1MgtC @2MgtC @3MgtC @4MgtC @5MgtC @6MgtC @7MgtC @8MgtC @9MgtC @10MgtC @11MgtC @12MgtC 
    @13MgtC @14MgtC @15MgtC @16MgtC @17MgtC(TUKEY) 
  /CRITERIA=ALPHA(0.05)
  /DESIGN=@1MgtC @2MgtC @3MgtC @4MgtC @5MgtC @6MgtC @7MgtC @8MgtC @9MgtC @10MgtC @11MgtC @12MgtC 
    @13MgtC @14MgtC @15MgtC @16MgtC @17MgtC.


*t-test for reason 3, M>C

T-TEST GROUPS=@3MgtC(0 1)
  /MISSING=ANALYSIS
  /VARIABLES=MgtCsliderpre_1
  /CRITERIA=CI(.95).

*t-test for reason 8, M>C

T-TEST GROUPS=@8MgtC(0 1)
  /MISSING=ANALYSIS
  /VARIABLES=MgtCsliderpre_1
  /CRITERIA=CI(.95).


*create new variable that recodes missing values in "always prefer mosquito repellant" to 2 (so that 1 = never willing to pay)

COMPUTE MgtCalwayspre_RECODED=2.
EXECUTE.

IF  (MgtCalwayspre=1) MgtCalwayspre_RECODED=1.
EXECUTE.


*how many people would always prefer mosquito repellant to contraception?

FREQUENCIES VARIABLES=MgtCalwayspre_RECODED
  /ORDER=ANALYSIS.

*logistic regression is sig overall but no sig individual effects --> might be because of multicollinearity

LOGISTIC REGRESSION VARIABLES MgtCalwayspre_RECODED
  /METHOD=ENTER @1MgtC @2MgtC @3MgtC @4MgtC @5MgtC @6MgtC @7MgtC @8MgtC @9MgtC @10MgtC @11MgtC 
    @12MgtC @13MgtC @14MgtC @15MgtC @16MgtC @17MgtC 
  /SAVE=PRED
  /CLASSPLOT
  /CASEWISE OUTLIER(2)
  /PRINT=GOODFIT CI(95)
  /CRITERIA=PIN(0.05) POUT(0.10) ITERATE(20) CUT(0.5).

*frequencies for not willing to pay, reasons 10, 4 and 5

CROSSTABS
  /TABLES=@10MgtC @4MgtC @5MgtC BY MgtCalwayspre_RECODED
  /FORMAT=AVALUE TABLES
  /CELLS=COUNT
  /COUNT ROUND CELL.


FILTER OFF.


**SECOND ROUND OF QUESTIONS

*cleared all rows with missing PreLikert response

**Question 1

*create new variable that recodes missing values in "always prefer mosquito repellant POST" to 2 (so that 1 = never willing to pay)

COMPUTE MgtCalwayspost_RECODED=2.
EXECUTE.

IF  (MgtCalwayspost=1) MgtCalwayspost_RECODED=1.
EXECUTE.

*create new variable that recodes missing values in "always prefer contraception POST" to 2 (so that 1 = never willing to pay)

COMPUTE CgtMalwayspost_RECODED=2.
EXECUTE.

IF  (CgtMalwayspost=1) CgtMalwayspost_RECODED=1.
EXECUTE.


**McNemar Test

DATASET ACTIVATE DataSet2.
*Nonparametric Tests: Related Samples. 
NPTESTS 
  /RELATED TEST(CgtMalwayspre CgtMalwayspost) MCNEMAR(SUCCESS=FIRST) 
  /MISSING SCOPE=ANALYSIS USERMISSING=EXCLUDE
  /CRITERIA ALPHA=0.05  CILEVEL=95.


**McNemar Test using summarised data


DATASET ACTIVATE DataSet3.
CROSSTABS
  /TABLES=CgtMalwayspre_RECODED MgtCalwayspre_RECODED BY MgtCalwayspost_RECODED 
    CgtMalwayspost_RECODED
  /FORMAT=AVALUE TABLES
  /CELLS=COUNT
  /COUNT ROUND CELL.


*select for those who prefer C

USE ALL.
COMPUTE filter_$=(PreLikert=1 OR PreLikert=2 OR PreLikert=3).
VARIABLE LABELS filter_$ 'PreLikert=1 OR PreLikert=2 OR PreLikert=3 (FILTER)'.
VALUE LABELS filter_$ 0 'Not Selected' 1 'Selected'.
FORMATS filter_$ (f1.0).
FILTER BY filter_$.
EXECUTE.

DATASET ACTIVATE DataSet1.
NPAR TESTS
  /MCNEMAR=CgtMalwayspre_RECODED WITH CgtMalwayspost_RECODED (PAIRED)
  /MISSING ANALYSIS.


*select people who prefer M

USE ALL.
COMPUTE filter_$=(PreLikert=5 OR PreLikert=6 OR PreLikert=7).
VARIABLE LABELS filter_$ 'PreLikert=5 OR PreLikert=6 OR PreLikert=7 (FILTER)'.
VALUE LABELS filter_$ 0 'Not Selected' 1 'Selected'.
FORMATS filter_$ (f1.0).
FILTER BY filter_$.
EXECUTE.

DATASET ACTIVATE DataSet1.
NPAR TESTS
  /MCNEMAR=MgtCalwayspre_RECODED WITH MgtCalwayspost_RECODED (PAIRED)
  /MISSING ANALYSIS.

FILTER OFF.


**Question 2: correlation between 14yo measure and "dep" measures

DATASET ACTIVATE DataSet1.
CORRELATIONS
  /VARIABLES=depwrong @14yogwrong
  /PRINT=TWOTAIL NOSIG
  /MISSING=PAIRWISE.

CORRELATIONS
  /VARIABLES=@14yogharm depharm
  /PRINT=TWOTAIL NOSIG
  /MISSING=PAIRWISE.

CORRELATIONS
  /VARIABLES=@14yogblame depblame
  /PRINT=TWOTAIL NOSIG
  /MISSING=PAIRWISE.


***THIRD ROUND OF QUESTIONS (use Zika.sav)

*Do PreLikert and PostLikert scores differ significantly for the contraception/mosquitorepellant scenario?

DATASET ACTIVATE DataSet2.
T-TEST PAIRS=PreLikert WITH PostLikert (PAIRED)
  /CRITERIA=CI(.9500)
  /MISSING=ANALYSIS.

*Do 14yogwrong, 14yogharm and 14yogblame differ significantly from each other?

GLM @14yogwrong @14yogharm @14yogblameNEW
  /WSFACTOR=WrongHarmBlame 3 Polynomial 
  /METHOD=SSTYPE(3)
  /EMMEANS=TABLES(OVERALL) 
  /EMMEANS=TABLES(WrongHarmBlame) COMPARE ADJ(BONFERRONI)
  /CRITERIA=ALPHA(.05)
  /WSDESIGN=WrongHarmBlame.

COMPUTE @14yogblameNEW=@14yogblame/100.
EXECUTE.


*Do 'dep wrong' vs. 'dep harm' vs. 'dep blame' differ significantly from each other?

GLM depwrong depharm depblame
  /WSFACTOR=Dep_wrongharmblame 3 Polynomial 
  /METHOD=SSTYPE(3)
  /EMMEANS=TABLES(OVERALL) 
  /EMMEANS=TABLES(Dep_wrongharmblame) COMPARE ADJ(BONFERRONI)
  /CRITERIA=ALPHA(.05)
  /WSDESIGN=Dep_wrongharmblame.


*Do 'ivf microcephaly' vs. 'ivf deafness' vs. 'ivf lowIQ' differ significantly from each other?

GLM ivfmicrocephaly ivfdeafness ivflowIQ
  /WSFACTOR=IVF 3 Polynomial 
  /METHOD=SSTYPE(3)
  /EMMEANS=TABLES(OVERALL) 
  /EMMEANS=TABLES(IVF) COMPARE ADJ(BONFERRONI)
  /CRITERIA=ALPHA(.05)
  /WSDESIGN=IVF.
